# Supplementary material for: Breast Cancer Knowledge and Preventive Practice Among Graduate Students: A Scoping Review
Source: Cancers (Basel). 2026 Apr 2;18(7):1147. doi: 10.3390/cancers18071147 (PMC13072285; doi:10.3390/cancers18071147)
Supplement: Supplementary file 1 [file cancers-18-01147-s001.zip]

Archive with 1 entries (1 files):
- cancers-4222146-supplementary.pdf
